# Supplementary material for: A long-term retrospective analysis of the haemorrhagic fever with renal syndrome epidemic from 2005 to 2021 in Jiangxi Province, China
Source: Sci Rep. 2023 Feb 8;13:2268. doi: 10.1038/s41598-023-29330-4 (PMC9907874; doi:10.1038/s41598-023-29330-4)
Supplement: Supplementary file 3 — Supplementary Information 3. [file 41598_2023_29330_MOESM3_ESM.xls]

## Sheet: AYW89-15
G protien
Site	2	4	13	17	43	54	57	64	71	81	87	91	92	98	101	116	127	226	238	239	241	262	289	302	327	329	330	337	342	348	371	432	501	504	538	547	556	588	589	634	635	651	664	690	700	702	804	967	1050
Z10	G	W	A	Y	Y	T	L	N	M	I	E	A	G	A	A	L	T	L	D	N	V	D	I	V	I	A	G	V	F	H	G	I	K	V	K	I	R	C	R	V	C	V	V	R	A	N	K	E	E
AYW89-15	E	L	V	L	H	I	M	S	V	V	D	S	S	T	V	V	A	V	E	D	I	E	V	I	V	T	S	I	L	Y	E	V	V	I	R	V	K	Y	K	I	F	T	I	K	G	D	R	D	D
N protien
Site	36	43	75	95	179	182	188	297	300	400
Z10	P	T	L	K	V	A	M	E	K	G
AYW89-15	L	A	I	M	L	P	T	D	E	D
	39	233	249	288	382
Z37	F	T	E	A	G
GAW30/2021	L	S	D	S	V
RdRp
Site	81	85	102	105	107	109	126	133	156	169	202	234	241	248	277	316	337	351	365	366	388	401	420	440	546	551	556	577	660	747	756	874	957	1033	1042	1073	1255	1259	1319	1329	1420	1422	1441	1442	1443	1445	1448	1647	1695
Z10	N	G	S	N	E	V	L	S	L	S	E	E	D	K	N	Q	M	S	V	K	V	L	I	T	I	D	I	S	I	G	D	D	Q	L	D	S	Q	D	E	R	D	D	T	P	T	N	I	H	V
AYW89-15	T	D	N	T	D	L	M	A	F	T	D	D	E	R	T	R	I	N	I	R	L	Q	V	S	V	E	V	A	T	E	E	E	N	H	E	P	H	G	N	Q	E	E	N	L	S	S	V	R	I
[truncated: 8 more columns]

## Sheet: GAW30-2021
G protien
Site	3	12	13	15	16	24	42	48	88	90	99	133	157	167	207	211	217	237	335	409	503	506	632	636	908	913	929	992	1029	1031	1052	1058	1085
Z37	S	G	Q	F	A	R	T	S	S	N	S	S	I	V	I	I	K	T	I	I	I	V	T	I	I	K	N	Q	K	T	T	T	I
GAW30/2021	G	C	P	L	T	K	V	P	T	S	N	T	V	I	V	V	T	S	V	N	V	F	V	V	V	R	S	L	R	A	N	A	V
N protien
Site	39	233	249	288	382
Z37	F	T	E	A	G
GAW30/2021	L	S	D	S	V
Site	6	100	102	104	140	153	175	234	237	249	277	280	281	284	297	331	354	376	391	401	509	548	559	601	644	754	766	776	778	781	800	803	816	844	847	930	937	1039	1042	1247	1350	1470	1497	1596	1675	1749	1776	1884	1899
GAW30/2021	V	K	S	L	L	R	P	E	G	G	E	A	R	L	S	A	S	S	K	L	M	T	V	T	I	Q	N	N	D	I	I	T	F	A	V	K	S	E	D	I	A	H	Q	V	V	R	K	V	N
80-39	I	R	T	S	M	K	A	D	R	S	G	V	K	M	T	S	A	N	Q	S	I	A	I	I	V	E	H	S	E	V	V	A	Y	S	T	R	A	D	N	V	S	N	R	I	I	K	R	I	Y
[truncated: 5 more columns]
